# Supplementary material for: Anti-Inflammatory Activity of Thymol and Thymol-Rich Essential Oils: Mechanisms, Applications, and Recent Findings
Source: Molecules. 2025 Jun 3;30(11):2450. doi: 10.3390/molecules30112450 (PMC12155930; doi:10.3390/molecules30112450)
Supplement: Supplementary file 1 [file molecules-30-02450-s001.zip]

Archive with 1 entries (1 files):
- molecules-3593031-supplementary.pdf
